# Supplementary material for: Novel lncRNAs with diagnostic or prognostic value screened out from breast cancer via bioinformatics analyses
Source: PeerJ. 2022 Jul 14;10:e13641. doi: 10.7717/peerj.13641 (PMC9288825; doi:10.7717/peerj.13641)
Supplement: Supplemental Information 2 [file peerj-10-13641-s002.zip]

Archive with 19 entries (18 files):
- code/
- code/00_Download_sample_TCGA.R
- code/01_Extract_BRCA_exp.R
- code/02_Diff_lncRNA_mRNA.R
- code/03_WGCNA_input.R
- code/04_00_Select_β_value.R
- code/04_01_Check _scale-free_network.R
- code/04_02_Dynamic_tree.R
- code/05_Build _co-expression_network.R
- code/06_Modules_properties.R
- code/07_Module_export.R
- code/08_ROC_analysis.R
- code/09_Survival_analysis.R
- code/10_00_Download_validation_data_tissue.R
- code/10_01_tissue_boxplot.R
- code/10_02_tissue_rocplot.R
- code/11_00_extract_exo_lnc_data.R
- code/11_01_exo_lnc_boxplot.R
- code/11_02_exo_rocplot.R
