# Supplementary material for: Novel lncRNAs with diagnostic or prognostic value screened out from breast cancer via bioinformatics analyses
Source: PeerJ. 2022 Jul 14;10:e13641. doi: 10.7717/peerj.13641 (PMC9288825; doi:10.7717/peerj.13641)
Supplement: Supplemental Information 2 [file peerj-10-13641-s002.zip › code/00_Download_sample_TCGA.R]

#######################################################
## Project  : BRCA_lncRNA
## Purpose  : download sample from TCGA
## Date     : 2022/1/26   
## Author   : shu
#######################################################


getwd()
setwd("G:/ÈéÏÙ°©TCGAÊý¾Ý/")

if (!requireNamespace("BiocManager", quietly = TRUE))
  install.packages("BiocManager")

BiocManager::install("TCGAbiolinks")

install.packages("clue")


library(TCGAbiolinks)
TCGA_ID="TCGA-BRCA"
##Ê¹ÓÃTCGAbiolinks´ÓGDC Data PortalÉÏÏÂÔØ
download_tcga=function(TCGA_ID){
  query = GDCquery(project = TCGA_ID, legacy = FALSE, 
                   experimental.strategy = "RNA-Seq", 
                   data.category = "Transcriptome Profiling", 
                   data.type = "Gene Expression Quantification", 
                   workflow.type = "HTSeq - Counts")
  
  GDCdownload(query)
  
  #GDCprepare: Reads the data downloaded and prepare it into an R object
  
  dataAssy = GDCprepare(query)
  
  expMatrix <- TCGAanalyze_Preprocessing(dataAssy)
  
  
  save(expMatrix,file = paste0(TCGA_ID,"_RNAseq.rda"))
}

download_tcga(TCGA_ID)

load("TCGA-CESC_RNAseq.rda")


clinical <- GDCquery_clinic(project = "TCGA-BRCA", type = "clinical")
clinical[1:5,1:5]
dim(clinical)## 1097 68

## save
#save(clinical,file="BRCA_clinical.Rdata")
write.csv(clinical,file="TCGAbiolinks-BRCA-clinical.csv")


#ÏÂÔØËùÓÐÁÙ´²Êý¾Ý

library(dplyr)
library(regexPipes)

proj="TCGA-BRCA"
getclinical <- function(proj){
  message(proj)
  while(1){
    result = tryCatch({
      query <- GDCquery(project = proj , data.category = "Clinical",file.type = "xml")
      GDCdownload(query)
      clinical <- GDCprepare_clinic(query, clinical.info = "patient")
      for(i in c("admin","radiation","follow_up","drug","new_tumor_event")){
        message(i)
        aux <- GDCprepare_clinic(query, clinical.info = i)
        if(is.null(aux) || nrow(aux) == 0) next
        # add suffix manually if it already exists
        replicated <- which(grep("bcr_patient_barcode",colnames(aux), value = T,invert = T) %in% colnames(clinical))
        colnames(aux)[replicated] <- paste0(colnames(aux)[replicated],".",i)
        if(!is.null(aux)) clinical <- merge(clinical,aux,by = "bcr_patient_barcode", all = TRUE)
      }
      readr::write_csv(clinical,path = paste0(proj,"_clinical_from_XML.csv")) # Save the clinical data into a csv file
      return(clinical)
    }, error = function(e) {
      message(paste0("Error clinical: ", proj))
    })
  }
}
clinical <- TCGAbiolinks:::getGDCprojects()$project_id %>% 
  regexPipes::grep("TCGA",value=T) %>% sort %>% 
  plyr::alply(1,getclinical, .progress = "text") %>% 
  rbindlist(fill = TRUE) %>% setDF %>% subset(!duplicated(clinical))

readr::write_csv(clinical,path = "all_clin_XML.csv")
