# Supplementary material for: Novel lncRNAs with diagnostic or prognostic value screened out from breast cancer via bioinformatics analyses
Source: PeerJ. 2022 Jul 14;10:e13641. doi: 10.7717/peerj.13641 (PMC9288825; doi:10.7717/peerj.13641)
Supplement: Supplemental Information 2 [file peerj-10-13641-s002.zip › code/01_Extract_BRCA_exp.R]

#######################################################
## Project  : BRCA_lncRNA
## Purpose  : Extract_BRCA_exp
## Date     : 2022/1/26   
## Author   : shu
#######################################################


setwd("G:/TCGA_BRCA/")
brca_clinical <- read.csv("clinical/Clinical BCRA XML.merge.txt.csv")
colnames(brca_clinical)[1] <- "sample"
#ÌáÈ¡½þÈóÐÔÈéÏÙµ¼¹Ü°©µÄÑù±¾

library(dplyr)
brca_clinical <- filter(brca_clinical,A22_histological_type=="Infiltrating Ductal Carcinoma")

#ÔØÈëÑù±¾±í´ïÊý¾Ý£¬ÐÞ¸ÄÑù±¾µÄ±àºÅ
load("TCGA-BRCA_RNAseq.rda")
expmatrix <- as.data.frame(expMatrix)
metadata_RNA <- data.frame(sample=(substring(names(expmatrix),1,12)),ID=names(expmatrix))

#ÌáÈ¡½þÈóÐÔÈéÏÙµ¼¹Ü°©µÄ±í´ïÆ×
mn <- select(brca_clinical,sample)
exp_clinical_sample <- semi_join(metadata_RNA,mn,by="sample")
filter_exp <- expmatrix[,colnames(expmatrix)%in%exp_clinical_sample$ID]


metadata_RNA[,2] <- rownames(metadata_RNA)
colnames(metadata_RNA)[2] <- "ID"

ss <- left_join(exp_clinical_sample,metadata_RNA,by="ID")
meta_clinical_sample <- left_join(ss,brca_clinical,by=c("sample.x"="sample"))
save(exp_clinical_sample,meta_clinical_sample,file = "meta_clinical_sample.rda")


distinct(exp_clinical_sample)
write.csv(exp_clinical_sample,file = "hhh.csv")
