# Supplementary material for: Novel lncRNAs with diagnostic or prognostic value screened out from breast cancer via bioinformatics analyses
Source: PeerJ. 2022 Jul 14;10:e13641. doi: 10.7717/peerj.13641 (PMC9288825; doi:10.7717/peerj.13641)
Supplement: Supplemental Information 2 [file peerj-10-13641-s002.zip › code/02_Diff_lncRNA_mRNA.R]

#######################################################
## Project  : BRCA_lncRNA
## Purpose  : screen differential expressed genes
## Date     : 2022/1/26   
## Author   : shu
#######################################################


setwd("G:/TCGA_BRCA/")
load("filter_exp.rda")
library(DESeq2)
library(dplyr)

metadata_RNA <- data.frame(sample=ifelse(substring(names(filter_exp),14,15)<10,"cancer","normal"))

metadata_RNA$sample <- as.factor(metadata_RNA$sample)
rownames(metadata_RNA)=names(filter_exp)
table(metadata_RNA$sample)
mycounts <- filter_exp

dds <-DESeqDataSetFromMatrix(countData=mycounts, 
                             colData=metadata_RNA, 
                             design=~sample)

DESeq_RNA_dds <- DESeq(dds)

save(DESeq_RNA_dds,file = "BRCA_RNA_DESeq_dds.Rdata")
load("BRCA_RNA_DESeq_dds.Rdata")

res <- results(DESeq_RNA_dds,contrast = c("sample","cancer","normal"))
res
res <- res[order(res$padj),]
diff_gene <- subset(res, padj < 0.05 & (log2FoldChange > 1 | log2FoldChange < -1))
resdata <- merge(as.data.frame(diff_gene),as.data.frame(counts(DESeq_RNA_dds,normalized=TRUE)),by="row.names",sort=FALSE)

##Î´×ö²îÒì±í´ïµÄ¾ØÕó
resdata2 <- merge(as.data.frame(res), as.data.frame(counts(DESeq_RNA_dds,normalized=TRUE)),by="row.names",sort=FALSE)
####


save(resdata,file = "BRCA_RNA_DESeq.Rdata")
write.csv(resdata,file = "brca_RNA_exp.csv",row.names = F)


###ÔØÈëlncRNAÎÄ¼þ
#load("C:/Users/sheng shu/Documents/RData/gencode.v27.lncRNA.unique.Rda")
##È¥³ýIDµÄ°æ±¾ºÅ
#dfgene <- unlist(lapply(LncRNA_exprSet$gene_id, function(x){strsplit(x, "\\.")[[1]][1]}))
#LncRNA_exprSet$gene_id <- dfgene
#Brca_lncRNA <- inner_join(resdata,LncRNA_exprSet,by=c("Row.names"="gene_id"))
#Brca_lncRNA <-Brca_lncRNA %>% select(Row.names,gene_name,transcript_type,everything())

load("gencode-v32-lncRNA.rda")
Brca_lncRNA_gencode <- inner_join(resdata,Target,by=c("Row.names"="ID"))
Brca_lncRNA_gencode <-Brca_lncRNA_gencode %>% select(Row.names,Symbol,Biotype,everything())

###Î´×÷²îÒì·ÖÎöµÄËùÓÐlncRNA
Brca_lncRNA_gencode2 <- inner_join(resdata2,Target,by=c("Row.names"="ID"))
Brca_lncRNA_gencode2 <-Brca_lncRNA_gencode %>% select(Row.names,Symbol,Biotype,everything())
###


load("Brca_lncRNA.rda")
table(Brca_lncRNA_gencode$Biotype)

Brca_lncRNA_gencode <- filter(Brca_lncRNA_gencode,Biotype=="lncRNA")
save(Brca_lncRNA_gencode,file="Brca_lncRNA.rda")

###Î´×÷²îÒì·ÖÎöµÄËùÓÐlncRNA
Brca_lncRNA_gencode2 <- filter(Brca_lncRNA_gencode2,Biotype=="lncRNA")
save(Brca_lncRNA_gencode2,file="Brca_lncRNA_before_DEG.rda")
###
write.csv(Brca_lncRNA_gencode2,file = "xxx.csv")
