# Supplementary material for: Novel lncRNAs with diagnostic or prognostic value screened out from breast cancer via bioinformatics analyses
Source: PeerJ. 2022 Jul 14;10:e13641. doi: 10.7717/peerj.13641 (PMC9288825; doi:10.7717/peerj.13641)
Supplement: Supplemental Information 2 [file peerj-10-13641-s002.zip › code/03_WGCNA_input.R]

#######################################################
## Project  : BRCA_lncRNA
## Purpose  : preparation for WGCNA
## Date     : 2022/1/26   
## Author   : shu
#######################################################


setwd("G:/TCGA_BRCA/breast_cancer/exosome_tissue/")
library(WGCNA)
library(dplyr)
  
mRNA <- read.csv("tissue_mRNA_diff.csv")
mRNA <- mRNA[,-4]
lncRNA <- read.csv("tissue_lncRNA.csv")

mRNA <- mRNA[,-1]
lncRNA <- lncRNA[,-1]
colnames(lncRNA)[1] <- "gene_id"
colnames(lncRNA)[2] <- "gene_name"
mRNA_lncRNA <- rbind(mRNA,lncRNA)

save(mRNA_lncRNA,file = "mRNA_lncRNA.rda")

#dataExpr <- mRNA_lncRNA
dataExpr <- mRNA
data <- lncRNA

##È¥³ýÖØ¸´
dataExpr <- distinct(dataExpr,gene_name,.keep_all = T)

##ÉèÖÃÐÐÃû
rownames(dataExpr) <- dataExpr[,2]
dataExpr <- dataExpr[,-1]

rownames(data) <- data[,2]
data <- data[,-1]
data <- data[,-c(1,2,3,4,5,6,7)]

##dataExpr <- dataExpr[,-c(1,2,3,4,5,6)]
dataExpr <- dataExpr[,-c(1,2,3,4,5,6,7)]
dim(dataExpr)
head(dataExpr)[,1:8]
mRNA_lncRNA <- rbind(dataExprVar,data)

## É¸Ñ¡ÖÐÎ»¾ø¶ÔÆ«²îÇ°50%µÄ»ùÒò£¬ÖÁÉÙMAD´óÓÚ0.01
## É¸Ñ¡ºó»á½µµÍÔËËãÁ¿£¬Ò²»áÊ§È¥²¿·ÖÐÅÏ¢
## Ò²¿É²»×öÉ¸Ñ¡£¬Ê¹MAD´óÓÚ0¼´¿É
m.mad <- apply(dataExpr,1,mad)
dataExprVar <- dataExpr[which(m.mad > 
                                max(quantile(m.mad, probs=seq(0, 1, 0.5))[2],0.01)),]
## ×ª»»ÎªÑùÆ·ÔÚÐÐ£¬»ùÒòÔÚÁÐµÄ¾ØÕó
dataExpr <- as.data.frame(t(dataExpr))

dataExpr <- as.data.frame(t(mRNA_lncRNA))

## ¼ì²âÈ±Ê§Öµ
gsg = goodSamplesGenes(dataExpr, verbose = 3)

##  Flagging genes and samples with too many missing values...
##   ..step 1

if (!gsg$allOK){
  # Optionally, print the gene and sample names that were removed:
  if (sum(!gsg$goodGenes)>0) 
    printFlush(paste("Removing genes:", 
                     paste(names(dataExpr)[!gsg$goodGenes], collapse = ",")));
  if (sum(!gsg$goodSamples)>0) 
    printFlush(paste("Removing samples:", 
                     paste(rownames(dataExpr)[!gsg$goodSamples], collapse = ",")));
  # Remove the offending genes and samples from the data:
  dataExpr = dataExpr[gsg$goodSamples, gsg$goodGenes]
}

nGenes = ncol(dataExpr)
nSamples = nrow(dataExpr)
dim(dataExpr)
head(dataExpr)[,1:8]
#save(dataExpr,file = "BRCA_dataExpr.rda")
save(dataExpr,file = "mRNA_lncRNA_dataExpr_2690.rda")

#save(dataExpr,file = "mRNA_lncRNA_dataExpr.rda")

##  ¾ÛÀà²é¿´ÊÇ·ñÓÐÀëÈºÑùÆ·
sampleTree = hclust(dist(dataExpr), method = "average")
plot(sampleTree, main = "Sample clustering to detect outliers", sub="",xlab="")

##clust = cutreeStatic(sampleTree, cutHeight = 4000000, minSize = 10)

clust = cutreeStatic(sampleTree, cutHeight = 3000000, minSize = 10)
table(clust)

##clust
##0   1   2 
##10 866  10 

#clust
#0   1   2 
#2 873  11

##È¥³ýÀëÈºÑù±¾
keepSamples = (clust==1)
dataExpr = dataExpr[keepSamples, ]
nGenes = ncol(dataExpr)
nSamples = nrow(dataExpr)
##save(dataExpr, file = "BRCA-dataInput.rda")

save(dataExpr, file = "mRNA_lncRNA_dataInpu.rda")

save(dataExpr, file = "mRNA_lncRNA_dataInpu¡ª_2690.rda")


###ÌáÈ¡866¸öÑù±¾µÄÁÙ´²Êý¾Ý
#load("meta_clinical_sample.rda")
#A <- as.data.frame(row.names(dataExpr))
#B <- left_join(A,meta_clinical_sample,by=c("row.names(dataExpr)"="ID"))
#save(B,file = "meta_clinical_sample_866.rda")

#ÌáÈ¡865¸öÑù±¾lncRNAµÄÁÙ´²Êý¾Ý
load("G:/TCGA_BRCA/meta_clinical_sample.rda")
#write.csv(meta_clinical_sample,file = "meta_clinical_sample.csv")
m <- read.csv("meta_clinical_sample.csv",row.names = 1)
A <- as.data.frame(row.names(dataExpr))
B <- left_join(A,m,by=c("row.names(dataExpr)"="ID"))
save(B,file = "meta_clinical_mRNA_lncRNA.rda")
write.csv(B,file = "datatrait_mRNA_lncRNA.csv")
