# Supplementary material for: Novel lncRNAs with diagnostic or prognostic value screened out from breast cancer via bioinformatics analyses
Source: PeerJ. 2022 Jul 14;10:e13641. doi: 10.7717/peerj.13641 (PMC9288825; doi:10.7717/peerj.13641)
Supplement: Supplemental Information 2 [file peerj-10-13641-s002.zip › code/04_00_Select_β_value.R]

#######################################################
## Project  : BRCA_lncRNA
## Purpose  : select b value
## Date     : 2022/1/26   
## Author   : shu
#######################################################


setwd("G:/TCGA_BRCA/breast_cancer/exosome_tissue/")
library(WGCNA)

#load("BRCA-dataInput.rda")
#load("mRNA_lncRNA_dataInpu.rda")
load("mRNA_lncRNA_dataInpu¡ª_2690.rda")
##ÈíãÐÖµµÄÉ¸Ñ¡Ô­ÔòÊÇÊ¹¹¹½¨µÄÍøÂç¸ü·ûºÏÎÞ±ê¶ÈÍøÂçÌØÕ÷
powers = c(c(1:10), seq(from = 12, to=30, by=2))
sft = pickSoftThreshold(dataExpr, powerVector=powers, verbose=5)

# Plot the results:
par(mfrow = c(1,2))
cex1 = 0.9

# ºáÖáÊÇSoft threshold (power)£¬×ÝÖáÊÇÎÞ±ê¶ÈÍøÂçµÄÆÀ¹À²ÎÊý£¬ÊýÖµÔ½¸ß£¬
# ÍøÂçÔ½·ûºÏÎÞ±ê¶ÈÌØÕ÷ (non-scale)
plot(sft$fitIndices[,1], -sign(sft$fitIndices[,3])*sft$fitIndices[,2],
     xlab="Soft Threshold (power)",
     ylab="Scale Free Topology Model Fit,signed R^2",type="n",
     main = paste("Scale independence"))
text(sft$fitIndices[,1], -sign(sft$fitIndices[,3])*sft$fitIndices[,2],
     labels=powers,cex=cex1,col="red")

# É¸Ñ¡±ê×¼¡£R-square=0.85
abline(h=0.9,col="red")

# Soft thresholdÓëÆ½¾ùÁ¬Í¨ÐÔ
plot(sft$fitIndices[,1], sft$fitIndices[,5],
     xlab="Soft Threshold (power)",ylab="Mean Connectivity", type="n",
     main = paste("Mean connectivity"))
text(sft$fitIndices[,1], sft$fitIndices[,5], labels=powers, 
     cex=cex1, col="red")

#Ñ¡ÔñbetaÖµ
power = sft$powerEstimate
power
# power 3

save(sft,power,file = "sft-power_mRNA_lnc.rda")
