# Supplementary material for: Novel lncRNAs with diagnostic or prognostic value screened out from breast cancer via bioinformatics analyses
Source: PeerJ. 2022 Jul 14;10:e13641. doi: 10.7717/peerj.13641 (PMC9288825; doi:10.7717/peerj.13641)
Supplement: Supplemental Information 2 [file peerj-10-13641-s002.zip › code/04_01_Check _scale-free_network.R]

#######################################################
## Project  : BRCA_lncRNA
## Purpose  : check scale free network
## Date     : 2022/1/26   
## Author   : shu
#######################################################


setwd("G:/TCGA_BRCA/breast_cancer/exosome_tissue/")
library(WGCNA)

###¸ù¾Ý¦ÂÖµ»ñµÃÁÙ½ü¾ØÕóºÍÍØÆË¾ØÕó£¬
#load("mRNA_lncRNA_dataInpu.rda")
#load("mRNA_lncRNA_dataInpu¡ª_2690.rda")
load("sft-power_mRNA_lnc.rda")

# »ñµÃÁÙ½ü¾ØÕó£º
softPower <- sft$powerEstimate
adjacency = adjacency(dataExpr, power = softPower)

# ½«ÁÙ½ü¾ØÕó×ªÎª Tom ¾ØÕó
TOM = TOMsimilarity(adjacency)
save(TOM,file = "TOM_mRNA_lncRNA.rda")
# ¼ÆËã»ùÒòÖ®¼äµÄÏàÒì¶È
dissTOM = 1-TOM
hierTOM = hclust(as.dist(dissTOM),method="average")

##¼ìÑéÑ¡¶¨µÄ¦ÂÖµÏÂ¼ÇÒäÍøÂçÊÇ·ñ±Æ½ü scale free

ADJ1_cor <- abs(WGCNA::cor( dataExpr,use = "p" ))^softPower
# »ùÒòÉÙ£¨<5000£©µÄÊ±ºòÊ¹ÓÃÏÂÃæµÄ´úÂë£º
k <- as.vector(apply(ADJ1_cor,2,sum,na.rm=T))
### »ùÒò¶àµÄÊ±ºòÊ¹ÓÃÏÂÃæµÄ´úÂë£º
#k <- softConnectivity(datE=dataExpr,power=softPower) 
#sizeGrWindow(10, 5)
par(mfrow=c(1,2))
hist(k)
scaleFreePlot(k,main="Check Scale free topology\n")
