# Supplementary material for: Novel lncRNAs with diagnostic or prognostic value screened out from breast cancer via bioinformatics analyses
Source: PeerJ. 2022 Jul 14;10:e13641. doi: 10.7717/peerj.13641 (PMC9288825; doi:10.7717/peerj.13641)
Supplement: Supplemental Information 2 [file peerj-10-13641-s002.zip › code/04_02_Dynamic_tree.R]

#######################################################
## Project  : BRCA_lncRNA
## Purpose  : Dynamic tree
## Date     : 2022/1/26   
## Author   : shu
#######################################################


setwd("G:/TCGA_BRCA/breast_cancer/exosome_tissue/")
# Ê¹ÓÃÏàÒì¶ÈÀ´¾ÛÀàÎªgene tree(¾ÛÀàÊ÷)£º
geneTree = hclust(as.dist(dissTOM), method = "average")
#Plot the resulting clustering tree (dendrogram)
windows()
sizeGrWindow(12,9)
plot(geneTree, xlab="", sub="", main = "Gene clustering on TOM-based dissimilarity",
     labels = FALSE, hang = 0.04)
# Ê¹ÓÃ¶¯Ì¬¼ôÇÐÊ÷ÍÚ¾òÄ£¿é£º
minModuleSize = 30
# ¶¯Ì¬ÇÐ¸îÊ÷:
dynamicMods = cutreeDynamic(dendro = geneTree, distM = dissTOM,
                            deepSplit = 2, pamRespectsDendro = FALSE,
                            minClusterSize = minModuleSize)
table(dynamicMods)
#dynamicColors
#blue     brown     green      grey turquoise    yellow 
#776       193        52        11       830       183 

# Convert numeric lables into colors
dynamicColors = labels2colors(dynamicMods)
table(dynamicColors)
# Plot the dendrogram and colors underneath
sizeGrWindow(8,6)
plotDendroAndColors(geneTree, dynamicColors, "Dynamic Tree Cut",
                    dendroLabels = FALSE, hang = 0.03,
                    addGuide = TRUE, guideHang = 0.05,
                    main = "Gene dendrogram and module colors")

# Calculate eigengenes
MEList = moduleEigengenes(dataExpr, colors = dynamicColors)
MEs = MEList$eigengenes
# Calculate dissimilarity of module eigengenes
MEDiss = 1-cor(MEs);
# Cluster module eigengenes
METree = hclust(as.dist(MEDiss), method = "average");
# Plot the result
sizeGrWindow(7, 6)
plot(METree, main = "Clustering of module eigengenes",
     xlab = "", sub = "")

MEDissThres = 0.3
# Plot the cut line into the dendrogram
abline(h=MEDissThres, col = "red")
# Call an automatic merging function
merge = mergeCloseModules(dataExpr, dynamicColors, cutHeight = MEDissThres, verbose = 3)
# The merged module colors
mergedColors = merge$colors

#black         blue        brown         cyan        green  greenyellow         grey       grey60 
#129          662          576           83          241           93           71           58 
#lightcyan   lightgreen      magenta midnightblue         pink       purple          red       salmon 
#63           34          108           75          108          108          164           92 
#tan    turquoise       yellow 
#93         2292          291 
# Eigengenes of the new merged modules:

mergedMEs = merge$newMEs

sizeGrWindow(12, 9)
#pdf(file = "Plots/geneDendro-3.pdf", wi = 9, he = 6)
plotDendroAndColors(geneTree, cbind(dynamicColors, mergedColors),
                    c("Dynamic Tree Cut", "Merged dynamic"),
                    dendroLabels = FALSE, hang = 0.03,
                    addGuide = TRUE, guideHang = 0.05)
#dev.off()

# Rename to moduleColors
moduleColors = mergedColors
# Construct numerical labels corresponding to the colorstai
colorOrder = c("grey", standardColors(50));
moduleLabels = match(moduleColors, colorOrder)-1;
MEs = mergedMEs;
# Save module colors and labels for use in subsequent parts

#save(MEs, moduleLabels, moduleColors, geneTree, file = "Ä£¿é¼ø¶¨.RData")

save(MEs, moduleLabels, moduleColors, geneTree, file = "Ä£¿é¼ø¶¨2690.RData")
