# Supplementary material for: Novel lncRNAs with diagnostic or prognostic value screened out from breast cancer via bioinformatics analyses
Source: PeerJ. 2022 Jul 14;10:e13641. doi: 10.7717/peerj.13641 (PMC9288825; doi:10.7717/peerj.13641)
Supplement: Supplemental Information 2 [file peerj-10-13641-s002.zip › code/05_Build _co-expression_network.R]

#######################################################
## Project  : BRCA_lncRNA
## Purpose  : build coexpression network
## Date     : 2022/1/26   
## Author   : shu
## Email    : 785960361@qq.com
#######################################################


setwd("G:/TCGA_BRCA/ÈéÏÙ°©ÍâÃÚÌå/ÍâÃÚÌå-×éÖ¯")
library(WGCNA)

#load("BRCA-dataInput.rda")
load("mRNA_lncRNA_dataInpu.rda")
power = 3

# ´ò¿ª¶àÏß³Ì
enableWGCNAThreads()

## Allowing parallel execution with up to 47 working processes
# ¹Ù·½ÍÆ¼ö "signed" »ò "signed hybrid"
# ÎªÓëÔ­ÎÄµµÒ»ÖÂ£¬¹ÊÎ´ÐÞ¸Ä 
type = "unsigned"

# Ïà¹ØÐÔ¼ÆËã
# ¹Ù·½ÍÆ¼ö biweight mid-correlation & bicor
# corType: pearson or bicor
# ÎªÓëÔ­ÎÄµµÒ»ÖÂ£¬¹ÊÎ´ÐÞ¸Ä
corType = "pearson"

###Error in (new("standardGeneric", .Data = function (x, y = NULL, use = "everything"
##unused arguments (weights.x = NULL, weights.y = NULL, cosine = FALSE)

##WGCNAÓëÆäËûÈí¼þ°üÖ®¼ä´æÔÚ³åÍ»                                                 
cor <- WGCNA::cor

##Ò»²½·¨ÍøÂç¹¹½¨£ºOne-step network construction and module detection##
# power: ÉÏÒ»²½¼ÆËãµÄÈíãÐÖµ
# maxBlockSize: ¼ÆËã»úÄÜ´¦ÀíµÄ×î´óÄ£¿éµÄ»ùÒòÊýÁ¿ (Ä¬ÈÏ5000)£»
#  4GÄÚ´æµçÄÔ¿É´¦Àí8000-10000¸ö£¬16GÄÚ´æµçÄÔ¿ÉÒÔ´¦Àí2Íò¸ö£¬32GÄÚ´æµçÄÔ¿É
#  ÒÔ´¦Àí3Íò¸ö
#  ¼ÆËã×ÊÔ´ÔÊÐíµÄÇé¿öÏÂ×îºÃ·ÅÔÚÒ»¸öblockÀïÃæ¡£
# corType: pearson or bicor
# numericLabels: ·µ»ØÊý×Ö¶ø²»ÊÇÑÕÉ«×÷ÎªÄ£¿éµÄÃû×Ö£¬ºóÃæ¿ÉÒÔÔÙ×ª»»ÎªÑÕÉ«
# saveTOMs£º×îºÄ·ÑÊ±¼äµÄ¼ÆËã£¬´æ´¢ÆðÀ´£¬¹©ºóÐøÊ¹ÓÃ
# mergeCutHeight: ºÏ²¢Ä£¿éµÄãÐÖµ£¬Ô½´óÄ£¿éÔ½ÉÙ
net = blockwiseModules(dataExpr, power = power, maxBlockSize = 6000,
                       TOMType = type, minModuleSize = 30,
                       reassignThreshold = 0, mergeCutHeight = 0.25,
                       numericLabels = TRUE, pamRespectsDendro = FALSE,
                       saveTOMs=TRUE, corType = corType, 
                       loadTOMs=TRUE,
                       saveTOMFileBase = "FPKM-TOM",
                       verbose = 3)

##WGCNAÓëÆäËûÈí¼þ°üÖ®¼ä´æÔÚ³åÍ» 
cor<-stats::cor
#Ä£¿é¼ø¶¨
table(net$colors) 

# Convert labels to colors for plotting
mergedColors = labels2colors(net$colors)
table(mergedColors)
# Plot the dendrogram and the module colors underneath
plotDendroAndColors(net$dendrograms[[1]], mergedColors[net$blockGenes[[1]]],
                    "Module colors",
                    dendroLabels = FALSE, hang = 0.03,
                    addGuide = TRUE, guideHang = 0.05)
## assign all of the gene to their corresponding module 
## hclust for the genes.

##black         blue        brown         cyan        green  greenyellow         grey       grey60 
#106          465          426           61          192           69         1675           51 
##lightcyan   lightgreen      magenta midnightblue         pink       purple          red       salmon 
#52           34           83           60           94           75          134           66 
##tan    turquoise       yellow 
#68         1405          225 


moduleLabels = net$colors
moduleColors = labels2colors(net$colors)
MEs = net$MEs
geneTree = net$dendrograms[[1]]
#save(MEs, moduleLabels, moduleColors, geneTree, file = "networkConstruction-auto.RData")

save(MEs, moduleLabels, moduleColors, geneTree, file = "networkConstruction-auto_lncRNA.RData")
