# Supplementary material for: Novel lncRNAs with diagnostic or prognostic value screened out from breast cancer via bioinformatics analyses
Source: PeerJ. 2022 Jul 14;10:e13641. doi: 10.7717/peerj.13641 (PMC9288825; doi:10.7717/peerj.13641)
Supplement: Supplemental Information 2 [file peerj-10-13641-s002.zip › code/06_Modules_properties.R]

#######################################################
## Project  : BRCA_lncRNA
## Purpose  : Modules properties
## Date     : 2022/1/26   
## Author   : shu
## Email    : 785960361@qq.com
#######################################################


setwd("G:/TCGA_BRCA/breast_cancer/exosome_tissue/")
library(WGCNA)
library(reshape2)
library(stringr)
library(heatmaps)
library(gplots)


#load("BRCA-dataInput.rda")
load("mRNA_lncRNA_dataInpu.rda")

#load("mRNA_lncRNA_dataInpu¡ª_2690.rda")

library(dplyr)

#load("networkConstruction-auto.RData")
load("Ä£¿é¼ø¶¨.RData")
#load("networkConstruction-auto_lncRNA.RData")
#load("Ä£¿é¼ø¶¨2690.RData")
#load("trait.rda")

trait <- read.csv("datatrait_mRNA_lncRNA 3.csv",header = T,row.names = 1)

m <- as.data.frame(rownames(dataExpr))
names(m) <- "data"
n <- left_join(m,trait,by=c("data"="row.names.dataExpr."))
is.na(n$data)
row.names(n) <- n[,1]
trait <- n[,-1]
trait <- trait[,-1]
trait <- trait[,-4]

trait <- trait[,-c(1:2)]
save(trait,file = "trait.rda")


nGenes = ncol(dataExpr)
nSamples = nrow(dataExpr)


# Recalculate MEs with color labels

MEs_col = MEs
colnames(MEs_col) = paste0("ME", labels2colors(as.numeric(str_replace_all(colnames(MEs),"ME",""))))
MEs_col = orderMEs(MEs_col)

modTraitCor = cor(MEs_col, trait, use = "p")
modTraitP = corPvalueStudent(modTraitCor, nSamples)


par(mar = c(6.5, 12, 1, 0))
textMatrix = paste(signif(modTraitCor, 2), "\n(", signif(modTraitP, 1), ")", sep = "")
dim(textMatrix) = dim(modTraitCor)
labeledHeatmap(Matrix = modTraitCor, xLabels = colnames(trait), 
               yLabels = colnames(MEs_col), 
               cex.lab = 0.5, 
               ySymbols = colnames(MEs_col), colorLabels = FALSE, 
               colors = blueWhiteRed(50), 
               textMatrix = textMatrix, setStdMargins = FALSE, 
               cex.text = 0.5, zlim = c(-1,1),
               main = paste("Module-trait relationships"))

#¸ù¾Ý»ùÒòÍøÂçÏÔÖøÐÔ£¬Ò²¾ÍÊÇÐÔ×´ÓëÃ¿¸ö»ùÒò±í´ïÁ¿Ïà¹ØÐÔÔÚ¸÷¸öÄ£¿éµÄ¾ùÖµ×÷Îª¸ÃÐÔ×´ÔÚ¸ÃÄ£¿éµÄÏÔÖøÐÔ£¬
#ÏÔÖøÐÔ×î´óµÄÄÇ¸öÄ£¿éÓë¸ÃÐÔ×´×îÏà¹Ø
GS1 <- as.numeric(WGCNA::cor(trait[,4],dataExpr,use="p",method="pearson"))
# ÏÔÖøÐÔÊÇ¾ø¶ÔÖµ£º
GeneSignificance <- abs(GS1)
# »ñµÃ¸ÃÐÔ×´ÔÚÃ¿¸öÄ£¿éÖÐµÄÏÔÖøÐÔ£º
ModuleSignificance <- tapply(GeneSignificance,moduleColors,mean,na.rm=T)


par(mfrow = c(1,1))
plotModuleSignificance(GeneSignificance,moduleColors)

load("TOM_mRNA_lncRNA.rda")
dissTOM = 1-TOM
##Ëæ»úÑ¡Ôñ400¸ö»ùÒò»­ÍØÆËÖØµþÈÈÍ¼£¬Í¼ÖÐÐÐºÍÁÐ¶¼±íÊ¾µ¥¸ö»ùÒò£¬Éî»ÆÉ«ºÍºìÉ«±íÊ¾¸ß¶ÈµÄÍØÆËÖØµþ¡£
# ÍØÆËÈÈÍ¼£º
nSelect = 500 
# For reproducibility, we set the random seed 
set.seed(10)
select = sample(nGenes, size = nSelect)
selectTOM = dissTOM[select, select]
# There's no simple way of restricting a clustering tree to a subset of genes, so we must re-cluster. 
selectTree = hclust(as.dist(selectTOM), method = "average") 
selectColors = moduleColors[select]
# Open a graphical window 
sizeGrWindow(9,9) 
# Taking the dissimilarity to a power, say 10, makes the plot more informative by effectively changing 
# the color palette; setting the diagonal to NA also improves the clarity of the plot 
plotDiss = selectTOM^4
diag(plotDiss) = NA

#TOMplot(plotDiss, 
#       selectTree, 
#        selectColors, 
#        main = "Network heatmap plot, selected genes") 

TOMplot(plotTOM, net$dendrograms, moduleColors, 
        main = "Network heatmap plot, all genes")


myheatcol = colorpanel(250,'red',"orange",'lemonchiffon')
TOMplot(plotDiss, 
        selectTree, 
        selectColors, 
        main = "Network heatmap plot, selected genes", 
        col = myheatcol)

#¼ÆËãÃ¿¸öÄ£¿éµÄÌØÕ÷ÏòÁ¿»ùÒò£¬ÎªÄ³Ò»ÌØ¶¨Ä£¿éµÚÒ»Ö÷³É·Ö»ùÒòE¡£´ú±íÁË¸ÃÄ£¿éÄÚ»ùÒò±í´ïµÄÕûÌåË®Æ½
MEList = moduleEigengenes(dataExpr, colors = moduleColors)
MEs = MEList$eigengenes
# ¼ÆËã¸ù¾ÝÄ£¿éÌØÕ÷ÏòÁ¿»ùÒò¼ÆËãÄ£¿éÏàÒì¶È£º
MEDiss = 1-cor(MEs)
# Cluster module eigengenes
METree = hclust(as.dist(MEDiss), method = "average")
# Plot the result

ÌØÕ÷ÏòÁ¿»ùÒòÁÙ½üÈÈÍ¼
plotEigengeneNetworks(MEs, 
                      "Eigengene adjacency heatmap", 
                      marHeatmap = c(3,4,2,2), 
                      plotDendrograms = FALSE, 
                      xLabelsAngle = 90) 


plot(METree, 
     main = "Clustering of module eigengenes",
     xlab = "", 
     sub = "")

save(MEs_col,file = "MEs_col.rda")
