# Supplementary material for: Novel lncRNAs with diagnostic or prognostic value screened out from breast cancer via bioinformatics analyses
Source: PeerJ. 2022 Jul 14;10:e13641. doi: 10.7717/peerj.13641 (PMC9288825; doi:10.7717/peerj.13641)
Supplement: Supplemental Information 2 [file peerj-10-13641-s002.zip › code/07_Module_export.R]

#######################################################
## Project  : BRCA_lncRNA
## Purpose  : modules export
## Date     : 2022/1/26   
## Author   : shu
## Email    : 785960361@qq.com
#######################################################


setwd("G:/TCGA_BRCA/breast_cancer/exosome_tissue/")
library(WGCNA)
library(dplyr)
load("Ä£¿é¼ø¶¨.RData")
load("mRNA_lncRNA_dataInpu.rda")
load("sft-power_mRNA_lnc.rda")
#ÌáÈ¡Ö¸¶¨Ä£¿éµÄ»ùÒòÃû
#ÌáÈ¡»ùÒòÐÅÏ¢£¬½øÐÐÏÂÓÎ·ÖÎö°üÀ¨GO/KEGGµÈ¹¦ÄÜÊý¾Ý¿âµÄ×¢ÊÍ¡£
#Select module
module = "blue"
#Select module probes
probes = colnames(dataExpr) ## ÎÒÃÇÀý×ÓÀïÃæµÄprobe¾ÍÊÇ»ùÒòÃû
inModule = (moduleColors==module)
modProbes = probes[inModule]


#Ä£¿éµÄµ¼³ö
#Ö÷ÒªÄ£¿éÀïÃæµÄ»ùÒòÖ±½ÓµÄÏà»¥×÷ÓÃ¹ØÏµÐÅÏ¢¿ÉÒÔµ¼³öµ½cytoscape,VisANTµÈÍøÂç¿ÉÊÓ»¯Èí¼þ¡£
# Recalculate topological overlap
TOM = TOMsimilarityFromExpr(dataExpr, power = sft$powerEstimate)
# Select module
module = "brown"
# Select module probes
probes = colnames(dataExpr) ## ÎÒÃÇÀý×ÓÀïÃæµÄprobe¾ÍÊÇ»ùÒòÃû
inModule = (moduleColors==module)
modProbes = probes[inModule]
## Ò²ÊÇÌáÈ¡Ö¸¶¨Ä£¿éµÄ»ùÒòÃû
# Select the corresponding Topological Overlap
modTOM = TOM[inModule, inModule]
dimnames(modTOM) = list(modProbes, modProbes)

range(modTOM)
##Èç¹ûÄ£¿é°üº¬µÄ»ùÒòÌ«¶à£¬ÍøÂçÌ«¸´ÔÓ£¬»¹¿ÉÒÔ½øÐÐÉ¸Ñ¡£¬±ÈÈç£º
#nTop = 50
#IMConn = softConnectivity(dataExpr[, modProbes])
#top = (rank(-IMConn) <= nTop)
#filter <- modTOM[top, top] 

####ÌáÈ¡Ä£¿éÖÐµÄlncRNA
mod_lncRNA <- read.csv("tissue_lncRNA.csv")
modProbes <- as.data.frame(modProbes)

#write.csv(modProbes,file = "brown_mRNA.csv")

turquoise_lncRNA <- inner_join(mod_lncRNA,modProbes,by=c("sybmol"="modProbes"))
yellow_lncRNA <- inner_join(mod_lncRNA,modProbes,by=c("sybmol"="modProbes"))
purple_lncRNA <- inner_join(mod_lncRNA,modProbes,by=c("sybmol"="modProbes"))
blue_lncRNA <- inner_join(mod_lncRNA,modProbes,by=c("sybmol"="modProbes"))
brown_lncRNA <- inner_join(mod_lncRNA,modProbes,by=c("sybmol"="modProbes"))

write.csv(turquoise_lncRNA,file="turquoise_lncRNA.csv")
write.csv(yellow_lncRNA,file="yellow_lncRNA.csv")
write.csv(purple_lncRNA,file="purple_lncRNA.csv")
write.csv(blue_lncRNA,file="blue_lncRNA.csv")
write.csv(brown_lncRNA,file="brown_lncRNA.csv")
############22222

brown_lncRNA_mRNA <- modTOM[rownames(modTOM)%in%brown_lncRNA$sybmol,]
write.csv(brown_lncRNA_mRNA,file = "brown_lncRNA_mRNA.csv")
modProbes1 <- modProbes[colnames(modTOM)%in%turquoise_lncRNA$sybmol]


#Ä£¿é¶ÔÓ¦µÄ»ùÒò¹ØÏµ¾ØÕó
#Ê×ÏÈÊÇµ¼³öµ½VisANT
#vis = exportNetworkToVisANT(modTOM,
#                            file = paste("VisANTInput-", module, ".txt", sep=""),
#                            weighted = TRUE,
#                           threshold = 0)

#È»ºóÊÇµ¼³öµ½cytoscape
cyt = exportNetworkToCytoscape(
  modTOM,
  edgeFile = paste("CytoscapeInput-edges-", paste(module, collapse="-"), ".txt", sep=""),
  nodeFile = paste("CytoscapeInput-nodes-", paste(module, collapse="-"), ".txt", sep=""),
  weighted = TRUE,
  threshold = 0.0,
  nodeNames = modProbes, 
  nodeAttr = moduleColors[inModule]
)

save(TOM,file = "TOM.rda")
