# Supplementary material for: Novel lncRNAs with diagnostic or prognostic value screened out from breast cancer via bioinformatics analyses
Source: PeerJ. 2022 Jul 14;10:e13641. doi: 10.7717/peerj.13641 (PMC9288825; doi:10.7717/peerj.13641)
Supplement: Supplemental Information 2 [file peerj-10-13641-s002.zip › code/09_Survival_analysis.R]

#######################################################
## Project  : BRCA_lncRNA
## Purpose  : survival analysis
## Date     : 2022/1/26   
## Author   : shu
#######################################################


library(ggplot2)
library(tidyr)
library(dplyr)

getwd()
setwd("G:/TCGA_BRCA/breast_cancer/exosome_tissue/")
data <- read.csv("tissue_lncRNA.csv")
data <- data[,-c(4:9)]
data <- data[,-c(1:2)]


rownames(data) <- data[,1]
data <- data[,-1]
raw_data <- data

pheo <- read.csv("pheo.csv",row.names = 1)
rownames(pheo) <- pheo[,1]
pheo <- pheo[,-1]
phenoData <- pheo

# step1 Keep only tumor samples -------------------------------------------

ncol(raw_data)
group_list <- factor(
  ifelse( as.numeric( substr( 
    colnames( raw_data ),14,15)) < 10, 'tumor', 'normal'))
table(group_list)
AssayData <- na.omit(raw_data)

AssayData <- AssayData[,group_list == 'tumor']
dim(AssayData)
AssayData[1:3, 1:3]

t_exp <- AssayData


# step2 Extract clinical information related to risk factors --------------

pheno <- phenoData[colnames(t_exp), ]
head(pheno)
colnames(pheno)
pheno <- na.omit(pheno)


## OS.time
pheno$time <- pheno$A1_OS / 30
boxplot(pheno$time)

## status
pheno$status <- ifelse(pheno$A2_Event == "Alive", 0, 1)

## age
boxplot(pheno$age_at_initial_pathologic_diagnosis)
median(pheno$age_at_initial_pathologic_diagnosis)
median_age <- sort(pheno$age)[length(pheno$age) / 2]
pheno$age_group <- ifelse( pheno$age >= median_age, 'older', 'younger' )
table(pheno$age_group)

## stage
library(stringr) 
pheno$tumor_stage <- str_split(pheno$A6_Stage, ' ', simplify = T)[, 2]
pheno$tumor_stage <- ifelse(pheno$tumor_stage %in% c("I","IA","IB","II","IIA","IIB"),
                            "early_stage", "later_stage")
table(pheno$tumor_stage)

## bind your clinical data
pheno <- pheno[,c("sample.x",
                  "tumor_stage",
                  "status",
                  "time",
                  "age_group")]
colnames(pheno) <- c('ID', 'tumor_stage', 'status', 'time', 'age_group')

pheno$ID <- toupper(pheno$ID)
dim(pheno)
head(pheno)
t_exp[1:4, 1:4]

COX»Ø¹é·ÖÎö

Ê×ÏÈÌôÑ¡³ö¸ÐÐËÈ¤µÄ»ùÒò

# step3 COX analysis ------------------------------------------------------
## http://www.sthda.com/english/wiki/cox-proportional-hazards-model

library(survival)
## Eliminate more than half of the gene data not expressed

t_exp <- t_exp[apply(t_exp, 1, function(x) sum(x == 0)) < (ncol(t_exp)*0.49), ]
dim(t_exp)
## [1] 445 187
t_exp <- t_exp[,rownames(pheno)]


## single
#group_data <- apply(t_exp , 1 , function(gene){
name <- rownames(gene)
gene <- unlist(gene)
group <- ifelse(gene >= median(gene), 'high', 'low')
names(group) <- name
return(group)
})

group_data <- as.data.frame(t(log2(t_exp+1)))

group_data <- as.data.frame(group_data, stringsAsFactors = F)
survival_dat <- data.frame(stage = pheno$tumor_stage, 
                           age_group = pheno$age_group,
                           status = pheno$status,
                           time = pheno$time,
                           stringsAsFactors = F)
survival_dat <- cbind(group_data, survival_dat)
colnames(survival_dat) <- sub("\\-", "", colnames(survival_dat))
covariates <- as.character(colnames(survival_dat))
covariates
covariates <- covariates[-c(36,37)]

univ_formulas <- sapply(covariates,
                        function(x){
                          ##print(x)
                          as.formula(paste('Surv(time, status)~', x))
                        })

univ_models <- lapply(univ_formulas, function(x){coxph(x, data = survival_dat)})

# Extract data 
univ_results <- lapply(univ_models,
                       function(x){ 
                         x <- summary(x)
                         p.value <- signif(x$wald["pvalue"], digits = 2)
                         beta <- signif(x$coef[1], digits = 2)
                         HR <- signif(x$coef[2], digits = 2)
                         HR.confint.lower <- signif(x$conf.int[,"lower .95"], 2)
                         HR.confint.upper <- signif(x$conf.int[,"upper .95"], 2)
                         HR <- paste0(HR, " (", 
                                      HR.confint.lower, "-", HR.confint.upper, ")")
                         res <- c(beta, HR, p.value)
                         names(res) <- c("coef", "HR (95% CI for HR)", "p.value")
                         return(res)
                       })
res_single <- as.data.frame(t(do.call(cbind, univ_results)),stringsAsFactors = F)
table(res_single$p.value <0.05)
res_single <- res_single[res_single$p.value <= 0.05, ]
res_single <- res_single[order(res_single$p.value), ]
single_pick <- rownames(res_single)

write.csv(res_single,file = "single_cox_new.csv")


## multi
multi_results <- apply(t_exp , 1 , function(gene){
  ## gene <- t_exp[1, ]
  gene <- unlist(gene)
  group <- ifelse(gene >= median(gene), 'high', 'low')
  survival_dat <- data.frame(group = group,
                             stage = pheno$tumor_stage, 
                             age_group = pheno$age_group,
                             status = pheno$status,
                             time = pheno$time,
                             stringsAsFactors = F)
  res.cox <- coxph(Surv(time, status) ~ group+age_group+stage , data = survival_dat)
  ## summary(res.cox)
  beta <- coef(res.cox)
  se <- sqrt(diag(vcov(res.cox)))
  HR <- exp(beta)
  HRse <- HR * se
  
  #summary(m)
  res <- as.data.frame(round(cbind(coef = beta,
                                   se = se,
                                   z = beta/se,
                                   p.value = 1 - pchisq((beta/se)^2, 1),
                                   HR = HR,
                                   HRse = HRse,
                                   HRz = (HR - 1) / HRse,
                                   HRp = 1 - pchisq(((HR - 1)/HRse)^2, 1),
                                   HRCILL = exp(beta - qnorm(.975, 0, 1) * se),
                                   HRCIUL = exp(beta + qnorm(.975, 0, 1) * se)), 5))
  return(res['grouplow',])
})
multi_results <- do.call(rbind, multi_results)
table(multi_results$p.value <= 0.05)
res_multi <- multi_results[multi_results$p.value <= 0.05, ]
res_multi <- res_multi[order(res_multi$p.value), ]
multi_pick <- rownames(res_multi)

overgene <- intersect(multi_pick, single_pick)

# step4 É­ÁÖÍ¼ ----------------------------------------------------------
overgene <- c("AL355974.2")
model_exp <- t(log2(t_exp[overgene,] + 1))
colnames(model_exp) <- overgene
dat <- cbind(pheno, model_exp)

dat$tumor_stage <- factor(dat$tumor_stage)

library("survminer")


colnames(dat)
s <- Surv(time, status) ~  age_group+ tumor_stage + AL355974.2

model <- coxph(s, data = dat )
summary(model, data = dat)
options(scipen = 1)
ggforest(model, data = dat, 
         main = "Hazard ratio", 
         cpositions = c(0.10, 0.22, 0.4), 
         fontsize = 1.0, 
         refLabel = "1", noDigits = 4)
