# Supplementary material for: Novel lncRNAs with diagnostic or prognostic value screened out from breast cancer via bioinformatics analyses
Source: PeerJ. 2022 Jul 14;10:e13641. doi: 10.7717/peerj.13641 (PMC9288825; doi:10.7717/peerj.13641)
Supplement: Supplemental Information 2 [file peerj-10-13641-s002.zip › code/10_00_Download_validation_data_tissue.R]

options()$repos 
options()$BioC_mirror
options(BioC_mirror="https://mirrors.ustc.edu.cn/bioc/")
options("repos" = c(CRAN="https://mirrors.tuna.tsinghua.edu.cn/CRAN/"))

if (!requireNamespace("BiocManager", quietly = TRUE))
  install.packages("BiocManager")
BiocManager::install("GEOquery",force = TRUE)

getwd()
setwd("G:/BRC_TCGA_data/")

##################     1. ÏÂÔØ±í´ï¾ØÕóºÍÁÙ´²ÐÅÏ¢         ###################
##################  µÃµ½±í´ï¾ØÕódatºÍ·Ö×éÐÅÏ¢group_lis   ##################

f='GSE134359.Rdata'
if(!file.exists(f)){
  gset <- getGEO('GSE134359', destdir=".",
                 AnnotGPL = F,     ## ×¢ÊÍÎÄ¼þ
                 getGPL = F)       ## Æ½Ì¨ÎÄ¼þ
  save(gset,file=f)   ## ±£´æµ½±¾µØ
}
load('GSE134359.Rdata')  ## ÔØÈëÊý¾Ý

class(gset)  #²é¿´Êý¾ÝÀàÐÍ
length(gset)  #
class(gset[[1]])
gset

# ÒòÎªÕâ¸öGEOÊý¾Ý¼¯Ö»ÓÐÒ»¸öGPLÆ½Ì¨£¬ËùÒÔÏÂÔØµ½µÄÊÇÒ»¸öº¬ÓÐÒ»¸öÔªËØµÄlist
a=gset[[1]] #
dat=exprs(a) #aÏÖÔÚÊÇÒ»¸ö¶ÔÏó£¬È¡aÕâ¸ö¶ÔÏóÍ¨¹ý¿´ËµÃ÷ÊéÖªµÀÒªÓÃexprsÕâ¸öº¯Êý
dim(dat) 

dat[1:4,1:4]
pd=pData(a)


tumor=rownames(pd[grepl('Tumor',as.character(pd$title)),])
normal=rownames(pd[grepl('normal',as.character(pd$title)),])

dat=dat[,c(tumor,normal)]
group_list=c(rep('tumor',length(tumor)),
             rep('normal',length(normal)))
table(group_list)
dim(dat)
dat[1:4,1:4] 
dat <- as.data.frame(dat)
save(dat,group_list,file = 'step1.1_dat_group.Rdata')


#·½·¨¶þ ÔÚGEOÍøÕ¾ÉÏÏÂÔØºÃÆ½Ì¨×¢ÊÍÐÅÏ¢ºóµ¼ÈëRstudio
if(T){
  gpl=read.table('GPL17586-45144.txt', #ÌáÇ°ÏÂÔØºÃÁËÆ½Ì¨GPLµÄ×¢ÊÍÐÅÏ¢
                 sep = '\t',quote = '',
                 fill=T,header = T)
  dim(gpl)
  colnames(gpl)
  ids=gpl[,c(1,11,13)]
  #ids=ids[ids$Gene.Symbol != '',] #È¥³ý¿ÕµÄ
  dim(ids)
  head(ids) 
  save(ids,file='step1.2_ids.Rdata')  #ÈýÖÖ·½·¨¾ù»ñµÃµÄids¾ùÉèÖÃµÄÊÇ'step1.2_ids.Rdata'
}


##################        3. ID×ª»»         ##################
##################   intersect/merge/%in%   ##################
##################         matchº¯Êý        ##################
##################  £¨1£©ÓÃintersectº¯Êý    ##################
rm(list = ls())
load('step1.1_dat_group.Rdata')
load('step1.2_ids.Rdata')

dim(dat)
dim(ids)
table(rownames(dat) %in% ids$ID)
intersect(rownames(dat),ids$ID) 
length(intersect(rownames(dat),ids$ID))

#xtÒâÎ¶×Åxt(ÏàÍ¬)µÄ
xt <- intersect(rownames(dat),ids$ID)
dim(xt) 
ids_tmp <- ids[ids$ID%in%xt,]#×¢£ºÏë½«ids°´ÕÕÈ¡½»¼¯ºóµÄÏòÁ¿£¨xt£©´ÓidsÖÐÈ¡½»¼¯

ids <- ids[match(xt,ids$ID),]##idsÍ¬Ñù°´ÕÕidÕâÒ»ÁÐÌáÈ¡×Ó¼¯£¬ÊÇ°´ÕÕ×ø±êÎ»ÖÃÌáÈ¡
#ÓÃidenticalº¯ÊýºÍsetequalº¯ÊýÑéÖ¤Ò»ÏÂ(ÕâÁ½¸öº¯Êý¶¼¿ÉÒÔ)£¬ÊÇ²»ÊÇÍêÈ«Ò»Ñù£¬Ò²¾ÍÊÇËµ±í´ï¾ØÕódatµÄÌ½ÕëÃûºÍ½»¼¯£¨xt£©ÊÇ·ñÊÇÒ»Ò»¶ÔÓ¦µÄ
identical(ids$ID,xt)
setequal(ids$ID,xt)
save(ids,file='step1.3_ids.Rdata')
