# Supplementary material for: Novel lncRNAs with diagnostic or prognostic value screened out from breast cancer via bioinformatics analyses
Source: PeerJ. 2022 Jul 14;10:e13641. doi: 10.7717/peerj.13641 (PMC9288825; doi:10.7717/peerj.13641)
Supplement: Supplemental Information 2 [file peerj-10-13641-s002.zip › code/10_01_tissue_boxplot.R]

#######################################################
## Project  : BRCA_lncRNA
## Purpose  : draw boxplot of tissue sample
## Date     : 2022/1/26   
## Author   : shu
#######################################################


library(tidyr)
library(ggplot2)
library(ggpubr)

setwd("G:/BRC_TCGA_data/")
rm(list = ls())
load('step1.1_dat_group.Rdata')
load('step1.2_ids.Rdata')

data_lnc <- as.data.frame(cbind(rownames(dat),dat))

#data_lnc <- data_lnc[c("TC05000475.hg.1","TC07000167.hg.1","TC03001911.hg.1","TC17001833.hg.1"),]
data_lnc <- data_lnc[c("TC16000092.hg.1","TC15000268.hg.1","TC09000674.hg.1","TC02001058.hg.1","TC01000381.hg.1"),]

colnames(data_lnc)[1]="gene_name"
#data_lnc$gene_name <- c("LINC01340","HOXA-AS3","MBNL1-AS1","KCNJ2-AS1")
data_lnc$gene_name <- c("LINC00514","C15orf54",	"AL157935.1",	"LINC01117","SNHG3")


lnc_exp <- gather(data_lnc,sample,expression,GSM3943712:GSM3943711)
lnc_exp <- lnc_exp[,-1]


sample_name <- colnames(dat)
sample_pheno <- as.data.frame(cbind(sample_name,group_list))
m <- sample_pheno[sample_pheno$group_list=="tumor",]
group <- as.data.frame(group_list)
group_l <- ifelse(lnc_exp$sample%in%m$sample_name,"tumor","normal")

lnc_exp <- cbind(lnc_exp,group_l)
colnames(lnc_exp)[3:4] <- c("expression","group") 


my_comparisons <- list(c("tumor", "normal"))

pl <- ggplot(data=lnc_exp, aes(x=group, y=expression))+ 
  geom_boxplot(aes(fill=group))

pl+stat_compare_means(aes(group = group),size=3,method = "t.test")+facet_wrap(~gene_name,scales="free")

#save(lnc_exp,file = "tissue_lnc_exp.Rdata")
save(lnc_exp,file = "tissue_lnc_exp_new.Rdata")

##Êä³ö±í´ïÊý¾Ý

data_roc <- spread(lnc_exp,gene_name,expression)

#write.csv(data_roc,file = "data.csv")
write.csv(data_roc,file = "data_new.csv")
