# Supplementary material for: Novel lncRNAs with diagnostic or prognostic value screened out from breast cancer via bioinformatics analyses
Source: PeerJ. 2022 Jul 14;10:e13641. doi: 10.7717/peerj.13641 (PMC9288825; doi:10.7717/peerj.13641)
Supplement: Supplemental Information 2 [file peerj-10-13641-s002.zip › code/10_02_tissue_rocplot.R]

#######################################################
## Project  : BRCA_lncRNA
## Purpose  : draw rocplot of tissue sample
## Date     : 2022/1/26   
## Author   : shu
#######################################################


setwd("G:/BRC_TCGA_data/")
options(stringsAsFactors = F)
options(warn = -1)


install.packages("pROC")
install.packages("wesanderson")
install.packages("openxlsx")


library(pROC)
library(wesanderson)
library(openxlsx)


data = read.xlsx("data_new.xlsx",sheet=1,rowNames = F,colNames = T,startRow = 1,
                 detectDates = F,na.strings = "#NA")

# check groups (should be <= 5)
num.value = ncol(data) - 1
if(num.value > 5){
  print("Error: Too many groups of observations!")
  q(save="no")
}

name.value = colnames(data)[2:ncol(data)]

# define favoritable colors
col = wes_palette("Darjeeling1",num.value,type=c("discrete"))

# ROC curve
pdf("1.ROC_Combined.pdf",height = 4,width = 4)
for (i in 1:num.value){
  if(i == 1){
    roc.data = roc(data[,1],data[,i+1],
                   levels=c("normal","tumor"),
                   direction="<",
                   percent=T,plot=T, grid=T,lty=i,
                   print.auc=F,col=col[i])
    text(30,50,"AUC",font = 2,col="darkgray")
    text(30,50-10*i,
         paste(name.value[i],":",sprintf("%0.4f",as.numeric(roc.data$auc))),
         col=col[i])
  }else{
    roc.data = roc(data[,1],data[,i+1],
                   levels=c("normal","tumor"),
                   direction="<",
                   percent=T,plot=T, grid=T, add=T,lty=i,
                   print.auc=F,col=col[i])
    text(30,50-10*i,
         paste(name.value[i],":",sprintf("%0.4f",as.numeric(roc.data$auc))),
         col=col[i])
  }
}
dev.off()

# smooth ROC curve
pdf("2.ROC_with_smooth_curve_Combined.pdf",height = 4,width = 4)
for (i in 1:num.value){
  if(i == 1){
    roc.data = roc(data[,1],data[,i+1],
                   levels=c("normal","tumor"),
                   direction="<",
                   percent=T,plot=T, grid=T,lty=i,smooth = T,
                   print.auc=F,col=col[i])
    text(30,50,"AUC",font = 2,col="darkgray")
    text(30,50-10*i,
         paste(name.value[i],":",sprintf("%0.4f",as.numeric(roc.data$auc))),
         col=col[i])
  }else{
    roc.data = roc(data[,1],data[,i+1],
                   levels=c("normal","tumor"),
                   direction="<",
                   percent=T,plot=T, grid=T, add=T,lty=i,smooth = T,
                   print.auc=F,col=col[i])
    text(30,50-10*i,
         paste(name.value[i],":",sprintf("%0.4f",as.numeric(roc.data$auc))),
         col=col[i])
  }
}
dev.off()
