# Supplementary material for: Novel lncRNAs with diagnostic or prognostic value screened out from breast cancer via bioinformatics analyses
Source: PeerJ. 2022 Jul 14;10:e13641. doi: 10.7717/peerj.13641 (PMC9288825; doi:10.7717/peerj.13641)
Supplement: Supplemental Information 2 [file peerj-10-13641-s002.zip › code/11_00_extract_exo_lnc_data.R]

#######################################################
## Project  : BRCA_lncRNA
## Purpose  : extract the exosome data of lncRNA
## Date     : 2022/1/26   
## Author   : shu
#######################################################

setwd("G:/BRC_TCGA_data/exo")
exo_tissue <- read.table("BRCA_longRNAs.txt",header = T,row.names = 1)
exo_healthy <- read.table("Healthy_longRNAs.txt",header = T,row.names = 1)
m <- row.names(exo_tissue)%in%row.names(exo_healthy)

data <- cbind(exo_healthy,exo_tissue)
data2 <- as.data.frame(apply(data,2,function(x){x+1}))
data3 <- log2(data+1)


groups=factor(c(rep(0,length(colnames(exo_healthy))),rep(1,length(colnames(exo_tissue)))),
              levels=c(0,1),labels = c("normal","tissue"))
groups
table(groups)

exprset=normalizeBetweenArrays(data3)
boxplot(exprset, outline= FALSE, notch=T,coL= groups,as=2) #½øÐÐ¹éÒ»»¯µÄÊý¾ÝµÄ¿ÉÊÓ»¯

exprset < log2(data+1)

save(data,data2,data3,groups,file = "exo_lnc_data.Rdata")
