# Supplementary material for: Novel lncRNAs with diagnostic or prognostic value screened out from breast cancer via bioinformatics analyses
Source: PeerJ. 2022 Jul 14;10:e13641. doi: 10.7717/peerj.13641 (PMC9288825; doi:10.7717/peerj.13641)
Supplement: Supplemental Information 2 [file peerj-10-13641-s002.zip › code/11_01_exo_lnc_boxplot.R]

#######################################################
## Project  : BRCA_lncRNA
## Purpose  : draw boxplot of exosome sample
## Date     : 2022/1/26   
## Author   : shu
#######################################################


install.packages("ggpurb")
install.packages("ggpubr",repo="http://cran.us.r-project.org")
library(tidyr)
library(ggplot2)
library(ggpubr)
library(tidyr)

setwd("G:/BRC_TCGA_data/exo/")
load("exo_lnc_data.Rdata")

#mm <- c("LINC01340","AL355974.2","AC009414.2","AC135584.1","HOXA-AS3","MBNL1-AS1","MIR222HG","KCNJ2-AS1")
mm <- c("LINC00514","C15orf54", "WFDC21P", "AL157935.1","AC124798.1","AL136162.1"	,"LINC01117","SNHG3")

  
lnc <- data3[rownames(data3)%in%mm,]
lnc <- cbind(rownames(lnc),lnc)
colnames(lnc)[1]="gene_name"
lnc_long <- gather(lnc,sample,expr,Healthy001:BRCA140)
group <- ifelse(grepl("Healthy",as.character(lnc_long$sample)),"normal","tumor")

colnames(lnc_long)[3] <- "expression"

lnc_meta <- cbind(lnc_long,group)


my_comparisons <- list(c("normal", "tumor"))

pl <- ggplot(data=lnc_meta, aes(x=group, y=expression))+ 
               geom_boxplot(aes(fill=group))
             

pl+stat_compare_means(aes(group = group),size=3,method = "t.test")+facet_wrap(~gene_name,scales="free")

#save(lnc_meta,file = "exo_lnc_exp.Rdata")
save(lnc_meta,file = "exo_lnc_exp_new.Rdata")

##Êä³ö±í´ïÊý¾Ý

exo_lnc_roc <- spread(lnc_meta,gene_name,expression)

#write.csv(exo_lnc_roc,file = "data.csv")
write.csv(exo_lnc_roc,file = "data_new.csv")
